# Supplementary material for: A Preliminary In Vitro Study of 3D Full-Field Strain Distribution in Human Whole Premolars Using Digital Image Correlation
Source: Materials (Basel). 2022 Mar 18;15(6):2246. doi: 10.3390/ma15062246 (PMC8956105; doi:10.3390/ma15062246)
Supplement: Supplementary file 1 [file materials-15-02246-s001.zip]

Archive with 1 entries (1 files):
- materials-1616573-supplementary.pdf
